# Supplementary material for: Using least angular regression to model the antibacterial potential of metronidazole complexes
Source: Sci Rep. 2021 Sep 29;11:19295. doi: 10.1038/s41598-021-97897-x (PMC8481541; doi:10.1038/s41598-021-97897-x)
Supplement: Supplementary file 1 — Supplementary Information. [file 41598_2021_97897_MOESM1_ESM.csv]

	Growth inhibitory activity of S1-S10 as zone of inhibition against test bacterial strains
Sample Codes	Compound	E.coli	S.Epidermidis	B.Pumilus	S.Aureus	B.Bronchseptica	3996	3994	3992	3990	3988	3986	3984	3982	3980	3978	3976	3974	3972	3970	3968	3966	3964	3961	3959	3957	3955	3953	3951	3949	3947	3945	3943	3941	3939	3937	3935	3933	3931	3929	3926	3924	3922	3920	3918	3916	3914	3912	3910
MTZ Benz (S-1)	MTZ Benz	22.09000015	25.09000015	25.93000031	18.29999924	19.37000084	6.017702	6.014619	6.013023	6.009525	6.003775	5.999218	5.995345	5.990652	5.988509	5.986944	5.983353	5.979464	5.976695	5.975297	5.97388	5.971417	5.969608	5.967873	5.967094	5.967687	5.967018	5.964281	5.961882	5.961403	5.962655	5.963039	5.962073	5.96012	5.957291	5.956611	5.955435	5.955054	5.955645	5.955867	5.955154	5.95527	5.954528	5.95448	5.953896	5.95336	5.953076	5.952931	5.95363
MTZ Benz-Cu (S-2)	MTZ Benz-Cu	20.25	22.90999985	21.47999954	13.22999954	19.01000023	67.511298	67.485912	67.452118	67.418303	67.370073	67.313689	67.263844	67.234111	67.234028	67.250538	67.261413	67.255204	67.24109	67.238761	67.251473	67.271221	67.286719	67.291093	67.298545	67.296231	67.285922	67.290563	67.303541	67.307254	67.313819	67.331725	67.347886	67.367786	67.391963	67.407221	67.416012	67.428557	67.442651	67.447463	67.455668	67.464459	67.473288	67.479033	67.481654	67.48072	67.483682	67.483166	67.477594
MTZ Benz-Cu-Cl2CHCOOH (S-3)	MTZ Benz-Cu-Cl2CHCOOH	21.81999969	23.72999954	20.87000084	16.01000023	22.77000046	27.369881	27.366384	27.364031	27.361695	27.358335	27.355891	27.354413	27.352208	27.35045	27.349751	27.348242	27.345213	27.342152	27.340437	27.33954	27.337518	27.335201	27.332789	27.330624	27.329613	27.330274	27.329772	27.327649	27.326117	27.325842	27.325717	27.325313	27.326644	27.328084	27.328483	27.328154	27.329083	27.332407	27.33461	27.335337	27.337749	27.340368	27.339388	27.339168	27.339951	27.340142	27.339576	27.339866
MTZ (S-4)	MTZ	15.72999954	14.32999992	13.64000034	10.09000015	17.72999954	12.32205	12.325466	12.33631	12.344273	12.348447	12.35351	12.354109	12.346145	12.341039	12.340113	12.338548	12.33248	12.322056	12.311863	12.307785	12.307691	12.307551	12.30737	12.310382	12.308102	12.303533	12.30279	12.302584	12.299614	12.296785	12.295833	12.295465	12.296639	12.297523	12.299364	12.298621	12.294371	12.290355	12.288842	12.29229	12.295717	12.295404	12.2948	12.296475	12.296938	12.297438	12.298809	12.301255
MTZ-Cu (S-5)	MTZ Cu	16.09000015	15.51000023	14.38000011	14.72999954	19.09000015	26.335351	26.342132	26.35338	26.362362	26.359888	26.354473	26.35279	26.350394	26.348893	26.354005	26.356041	26.350677	26.346472	26.342243	26.337087	26.334399	26.332221	26.328469	26.32791	26.325329	26.321278	26.323297	26.32716	26.33078	26.334325	26.335249	26.33618	26.331128	26.328209	26.329673	26.322766	26.317065	26.312667	26.311691	26.307093	26.308955	26.30983	26.311639	26.309701	26.311009	26.312486	26.314021	26.314113
MTZ-Cu-Cl2CHCOOH (S-6)	MTZ Cu-Cl2CHCOOH	16.90999985	16.36000061	16.98999977	14.77000046	19.90999985	4.059346	4.057793	4.056908	4.056427	4.055157	4.053354	4.051899	4.051439	4.050733	4.048902	4.047614	4.047073	4.046906	4.045592	4.043193	4.040971	4.03911	4.036936	4.034397	4.033933	4.034384	4.034414	4.035147	4.035215	4.03406	4.032402	4.031581	4.030552	4.028616	4.028635	4.028971	4.029507	4.029753	4.029256	4.027906	4.027836	4.027786	4.027658	4.027405	4.027359	4.027397	4.027412	4.027477
MTZ Benz-Ag (S-7)	MTZ Benz-Ag	20	21	24	17	19	0.92468	0.92547	0.926	0.92615	0.92596	0.92533	0.92479	0.92498	0.92557	0.92614	0.92588	0.92523	0.92544	0.92556	0.92479	0.92433	0.92473	0.92523	0.92535	0.9252	0.92511	0.92501	0.92438	0.92382	0.92423	0.92483	0.92465	0.92432	0.92475	0.92528	0.92515	0.92493	0.92553	0.92624	0.92635	0.92647	0.92678	0.9268	0.9265	0.92616	0.92612	0.92641	0.92651
MTZ Benz-Ag-Cl2CHCOOH (S-8)	MTZ Benz-Ag-Cl2CHCOOH	19	22	22	16	20	0.89944	0.89877	0.89911	0.90011	0.90038	0.89976	0.89947	0.90012	0.90085	0.90072	0.9004	0.9007	0.90126	0.90111	0.90003	0.89935	0.89941	0.89891	0.89825	0.89927	0.90084	0.90097	0.9003	0.90012	0.90067	0.90105	0.90062	0.89987	0.89963	0.89994	0.89995	0.8992	0.89898	0.89992	0.90075	0.90106	0.90162	0.9026	0.90314	0.90225	0.901	0.90112	0.90203
MTZ-Ag (S-9)	MTZ Ag	18	23	20	15	18	0.85746	0.85819	0.85883	0.85892	0.85855	0.85816	0.8579	0.85795	0.85804	0.85774	0.85766	0.85809	0.85834	0.85836	0.85855	0.85866	0.85872	0.85904	0.85937	0.85936	0.8593	0.85964	0.85988	0.85929	0.85889	0.85957	0.86016	0.86001	0.85966	0.85931	0.85909	0.85956	0.86045	0.86044	0.85976	0.85955	0.85969	0.85939	0.85898	0.85903	0.85945	0.85992	0.86006
MTZ-Ag-Cl2CHCOOH (S-10)	MTZ Ag-Cl2CHCOOH	17	21	23	14	17	0.90313	0.90255	0.90261	0.90351	0.90443	0.90452	0.90406	0.90397	0.9038	0.90279	0.90193	0.90234	0.90319	0.90344	0.90336	0.90312	0.90265	0.90276	0.90378	0.90458	0.90441	0.90405	0.90431	0.90454	0.90429	0.9041	0.90395	0.90361	0.90318	0.90273	0.90251	0.90244	0.90237	0.90266	0.90308	0.90355	0.90405	0.90386	0.9033	0.90359	0.90437	0.90483	0.90482
									S1	0.94189	0.941	0.93987	0.93948	0.93995	0.94073	0.94154	0.94187	0.94146	0.94073	0.94028	0.94084	0.94191	0.9427	0.9429	0.94241	0.94127	0.94011	0.93977	0.94026	0.94125	0.94196	0.94206	0.94184	0.94174	0.94135	0.94079	0.94097	0.94105	0.9414	0.94215	0.94198	0.94098	0.94001	0.9393	0.9391	0.93954	0.94021	0.94159	0.94312
												Sample Codes
												MTZ Benz (S-1)
												MTZ Benz-Cu (S-2)
												MTZ Benz-Cu-Cl2CHCOOH (S-3)
												MTZ (S-4)
												MTZ-Cu (S-5)
												MTZ-Cu-Cl2CHCOOH (S-6)
												MTZ Benz-Ag (S-7)
												MTZ Benz-Ag-Cl2CHCOOH (S-8)
												MTZ-Ag (S-9)
												MTZ-Ag-Cl2CHCOOH (S-10)
[truncated: 1,636 more columns]
